# Supplementary material for: Sustaining Our Relationship: Dyadic Interactions Supported by Technology for People with Dementia and Their Informal Caregivers
Source: Int J Environ Res Public Health. 2022 Sep 2;19(17):10956. doi: 10.3390/ijerph191710956 (PMC9518490; doi:10.3390/ijerph191710956)
Supplement: Supplementary file 1 [file ijerph-19-10956-s001.zip]

Archive with 1 entries (1 files):
- ijerph-1816981-supplementary File S1.pdf
